# Supplementary material for: Association of TP53 with Defective Long Chain 3-Hydroxy acyl-CoA Dehydrogenase Induced Non-Cirrhotic Hepatocellular Carcinoma
Source: Cancers (Basel). 2025 Oct 6;17(19):3241. doi: 10.3390/cancers17193241 (PMC12524079; doi:10.3390/cancers17193241)
Supplement: Supplementary file 1 [file cancers-17-03241-s001.zip]

Archive with 1 entries (1 files):
- cancers-3808532-supplementary.pdf
